# Supplementary material for: Optical methods for cuffless blood pressure measurements
Source: Biophotonics Discov. 2025 Oct 31;3(1):010901. doi: 10.1117/1.BIOS.3.1.010901 (PMC13052489; doi:10.1117/1.BIOS.3.1.010901)
Supplement: Supplementary file 1 [file BIOS_003_010901_SD001.xlsx]

## Sheet: Sheet2
Ref.	Site	Optical Measurement	Analysis Method	# of Subjects	Longitudinal8	Calibration1		Data Leakage2		Errors3 (mmHg)	Measurement conditions	Subject population	Pre-existing database used
Choudhury et al. [18]	Finger	PPG	PM	32	N	N		N		S: 0.78 ± 13.1	Rest	Anesthesia	University of Queensland Vital Signs Dataset
										D: 0.59 ± 10.23
Xing et al. [19]	Finger	PPG	F-ML	1249	N	N		N		S4y: 2.1 ± 13.6	Rest	Normotensive, hypertensive, in-hospital	-
										Dy: 2.3 ± 9.5
										So: 5.5 ± 15.5
										Do: 2.6 ± 9.3
Kurylyak et al. [20]	Finger	PPG	F-DL	>15,000 samples	N	N		NS		S: 3.8 ± 3.46	Rest	ICU patients	MIMIC II
										D: 2.21 ± 2.09
Mousavi et al. [21]	Finger	PPG	WS-ML	441	N	N		NS		S: 0.187 ± 4.1	Rest	ICU patients	MIMIC II
										D: -0.050 ± 8.9
Slapničar et al [22]	Finger	PPG	WS-DL	510	N	Y		N		S: 9.43	Rest	ICU patients	MIMIC III
										D: 6.88
Paliakaitė et al. [23]	Finger + Wrist	PPG	F-ML	22	N	N		Y		S5f: ­0.47 ± 10.44	Rest, cold pressor	Healthy	-
										Sw: 1.0 ± 12.86
Yao et al. [24]	Wrist	PPG	F-DL	33	Y (2 subjects, remeasured 3, 6, 8, 12, and 15 days after the training measurement)	N		Y		S: -0.07 ±4.47	Rest	Healthy, hypertensive	-
										D: 0.00 ± 3.61
										S & D (L6): 85-100% of predicted pulses were within 5 mmHg of reference
Wang et al. [25]	Wrist	PPG	F-DL	18	N	N		N		S: 0.44 ± 6	Rest	Healthy	-
										D: -0.5 ± 6.2
Goudarzi et al. [26]	Face	iPPG	F-ML	40	N	N		NS		S: 0.45 ± 12.39	Rest	NS	-
										D: -0.2 ± 6.41
Rong et al. [27]	Face	iPPG	F-ML	189	N	N		NS		S: 2.1 ± 3.35	Rest	Healthy, hypotensive, hypertensive	-
										D: 0.79 ± ­­2.58
Wu et al. [28]	Face	iPPG	F-DL	1143	Y (30 subjects, data collection throughout 2 one-month-long periods, each 6 months apart)	N		N		S: 11.54 ± 1.32	Rest, exercise	NS, Cardiology, ophthalmology patients	-
										D: 8.09 ± 0.7
										(results include longitudinal and non-longitudinal data)
Huang et al.[29]	Face + Palm	iPPG (transfer learning from MIMIC II)	F-DL	13	N	N		NS		S: 14.02	Rest	NS	-
										D: 7.38
Schrumpf et al.[16]	Face	iPPG (transfer learning from MIMIC III)	WS-DL	50	N	Y		N		S: 12.7	Rest	ICU patients	MIMIC III (training data)
										D: 10.5
Liu et al. [30]	Finger	MWPPG	PM	20	N	N		Y		S: 2.9	Rest	Healthy, cardiovascular disease	-
Liu et al. [31]	Finger	MWPPG	PM	20	N	N		Y		S: 2.2	Rest, breathing exercises	Healthy	-
										D: 1.4
Liu et al. [32]	Finger	MWPPG	PM	22	N	N		N		S: 1.44 ± 6.89	Rest, rehabilitation exercise	Elderly	-
										D: -1.00 ± 6.71
Cui et al. [33]	Finger	MWPPG	WS-DL	162	N	N		Y		S: 0.22 ± 5.28	Rest	Healthy, hypertensive	-
										D: 0.71 ± 2.43
Chang et al. [34]	Finger	MWPPG	F-ML	10	N	-		-		Correlation	Rest	NS	-
										with BP:
										S: r = 0.79
										D: r = 0.78
Garrett et al. [35]	Finger + Wrist	SCOS/SPG + PPG	F-ML	30	Y (20 subjects, remeasured 18.8+/- 11.3 weeks after the training measurement)	N		Y (N for longitudinal)		S: 2.26	Rest, exercise	Healthy	-
										D: 1.69
										S: 9.85(L)
										D: 7.68 (L)
Ellington et al. [36]	Finger	SCOS/SPG	F-ML	8	N	Y		N		S: 2.8 (rest)	Rest, exercise	NS	-
										S: 2.27 (LE)
										S: 19.3 (HE)
PM: physiological model, F: feature-based, WS: whole signal-based, DL: deep learning, ML: machine learning, S: systolic BP, D: diastolic BP, NS: not specified
1 Calibration refers to the use of a gold standard BP measurement to tune a BP estimation model at or near the testing measurement period, and separately from the training measurement period.
2 Data leakage refers to the mixing of testing and training sets such that data from the same measurement and subject may be seen in both the testing and training sets. We define measurements to be the “same measurement” as any measurements occurring within the same 24-hour window.
3 Table rows display information corresponding to the measurement/technique with the lowest achieved errors --- or to those that correspond to what we deem the most significant result-- per reference paper. Unless marked otherwise, errors displayed as single numbers correspond to mean absolute error (MAE or MAD), while errors displayed as XX± XX are mean errors.
4 o and s subscripts indicate old ( >50 years) or young subjects, respectively.
5 f and w subscripts indicate measurements taken at the finger or wrist, respectively.
6 L refers to results from the longitudinal measurement
7 LE and HE refer to light and heavy exercise, respectively.
8A longitudial study refers to one that utilizes data from the same subject measured at time points more than 1 day apart. This is used evaluate the robustness of the model over time.
